# Supplementary material for: Bioinformatics Analysis Reveals the Evolutionary Characteristics of the Phoebe bournei ARF Gene Family and Its Expression Patterns in Stress Adaptation
Source: Int J Mol Sci. 2025 Apr 14;26(8):3701. doi: 10.3390/ijms26083701 (PMC12027883; doi:10.3390/ijms26083701)
Supplement: Supplementary file 1 [file ijms-26-03701-s001.zip]

Archive with 2 entries (2 files):
- PbARF_primer.xlsx
- Sequence of cis-acting elements.xlsx
