# Supplementary material for: Bioinformatics Analysis Reveals the Evolutionary Characteristics of the Phoebe bournei ARF Gene Family and Its Expression Patterns in Stress Adaptation
Source: Int J Mol Sci. 2025 Apr 14;26(8):3701. doi: 10.3390/ijms26083701 (PMC12027883; doi:10.3390/ijms26083701)
Supplement: Supplementary file 1 [file ijms-26-03701-s001.zip › PbARF_primer.xlsx]

## Sheet: PbARF_primer
Table S1 Primers used in qRT-PCR test
Sequence ID	Primer ID	Primer Sequence	Primer Tm	Primer GC	Product Size	Product Tm
OF14282-RA	OF14282-RA_1_F	TACAAGCACCCATGGCGG	60.045	61.111	87	83.7
OF14282-RA	OF14282-RA_1_R	GAAGGTGGGTGCTGGGAC	59.966	66.667	87	83.7
OF20735-RA	OF20735-RA_1_F	TCTGCAGCATGGTTCGCA	59.968	55.556	137	83.8
OF20735-RA	OF20735-RA_1_R	CGGTGAAGACAGCAGGCA	59.969	61.111	137	83.8
OF22918-RA	OF22918-RA_1_F	TGGCTGAGAGGGGATGCT	59.958	61.111	102	83.9
OF22918-RA	OF22918-RA_1_R	AAATGGCAAGGGGTCCGG	59.963	61.111	102	83.9
OF26137-RA	OF26137-RA_1_F	CAGCCACCTGCCCAAGAA	59.884	61.111	85	82.1
OF26137-RA	OF26137-RA_1_R	GCTTTGGCTGACCTCGGT	59.967	61.111	85	82.1
OF18244-RA	OF18244-RA_1_F	TTCACTCAGCAGCCACCG	59.969	61.111	90	82.7
OF18244-RA	OF18244-RA_1_R	GGGCTGCCCTCGGAAAAT	60.044	61.111	90	82.7
OF15400-RA	OF15400-RA_1_F	TCGGAGCTTTGGCATGCA	59.966	55.556	104	87.1
OF15400-RA	OF15400-RA_1_R	GATGCTGCCACCTGCTCA	60.046	61.111	104	87.1
OF01686-RA	OF01686-RA_1_F	ATGCCTGGTTGCCCTCAC	59.964	61.111	85	82.6
OF01686-RA	OF01686-RA_1_R	TGATCGACCTGGGGCAGA	59.961	61.111	85	82.6
