# Supplementary material for: Bioinformatics Analysis Reveals the Evolutionary Characteristics of the Phoebe bournei ARF Gene Family and Its Expression Patterns in Stress Adaptation
Source: Int J Mol Sci. 2025 Apr 14;26(8):3701. doi: 10.3390/ijms26083701 (PMC12027883; doi:10.3390/ijms26083701)
Supplement: Supplementary file 1 [file ijms-26-03701-s001.zip › Sequence of cis-acting elements.xlsx]

## Sheet: Sequence of cis-acting elements
Sequence of cis-acting elements Table S2
OF00399-RA	cCATATCCAAT	691	light responsive element
OF00399-RA	atGATAAGGTC	1332	light responsive element
OF00399-RA	GGTCCAT	1444	auxin-responsive element
OF00399-RA	CGTCA	1968	MeJA-responsive element
OF00399-RA	GATGATGTGG	1819	zein metabolism regulatory element
OF00399-RA	ACGTG	1427	salicylic acid responsive element
OF00399-RA	TCTTAC	890	light responsive element
OF00399-RA	TCTTAC	1328	light responsive element
OF00399-RA	CAACGG	1440	MYBHv1 binding site
OF00399-RA	CACGAC	225	light responsive element
OF00399-RA	TACGTG	1426	light responsive element
OF00399-RA	CAACTG	1345	MYBHv1 binding site
OF00399-RA	CCGAAA	1520	low-temperature responsive element
OF00399-RA	ATTCTCTAAC	76	defense and stress responsive
OF00399-RA	ATTCTCTAAC	1001	defense and stress responsive
OF00399-RA	AAACCA	681	anaerobic induction element
OF01686-RA	CGTCA	1153	MeJA-responsive element
OF00399-RA	CCATCTTTTT	1848	salicylic acid responsive element
OF01686-RA	gGATAAGGTG	489	light responsive element
OF01686-RA	GTATAAGGCC	1698	light responsive element
OF01686-RA	AGAAACAA	1451	light responsive element
OF01795-RA	CGTCA	180	MeJA-responsive element
OF01686-RA	CCATCTTTTT	782	salicylic acid responsive element
OF01686-RA	CCATCTTTTT	1735	salicylic acid responsive element
OF01686-RA	CCATCTTTTT	1800	salicylic acid responsive element
OF01686-RA	GATAGGA	696	light responsive element
OF01686-RA	AACGAC	835	auxin-responsive element
OF01686-RA	AAACCA	478	anaerobic induction element
OF01686-RA	AAACCA	1338	anaerobic induction element
OF01686-RA	AAACCA	1775	anaerobic induction element
OF01686-RA	GGTTAAT	36	light responsive element
OF01686-RA	GGTTAA	37	light responsive element
OF01686-RA	GGTTAA	376	light responsive element
OF01686-RA	TACGTG	57	light responsive element
OF01686-RA	GGGCGG	1922	light responsive element
OF01686-RA	ACGTG	58	salicylic acid responsive element
OF01795-RA	CGTCA	886	MeJA-responsive element
OF01686-RA	TCTCCCT	798	light responsive element
OF01686-RA	TCTCCCT	1854	light responsive element
OF01686-RA	CAAT(A/T)ATTG	153	element involved in differentiation of the palisade mesophyll cells
OF01686-RA	CCTTTTG	1383	gibberellin-responsive element
OF01686-RA	TCACTTGA	1180	light responsive element
OF01686-RA	GATTCTGTGGC	1459	light responsive element
OF01686-RA	CAACTG	1943	MYBHv1 binding site
OF01795-RA	TACGTG	1600	light responsive element
OF01795-RA	ATTCTCTAAC	853	defense and stress responsive
OF01795-RA	GTTTTCTTAC	1457	defense and stress responsive
OF01795-RA	AACGAC	352	auxin-responsive element
OF01795-RA	AAACCA	442	anaerobic induction element
OF01795-RA	AAACCA	1551	anaerobic induction element
OF01795-RA	AAACCA	1962	anaerobic induction element
OF01795-RA	CCGAAA	1790	low-temperature responsive element
OF01795-RA	GATAGGA	381	light responsive element
OF01795-RA	GATAGGG	1302	light responsive element
OF01795-RA	CGTCA	1902	MeJA-responsive element
OF02341-RA	CGTCA	1553	MeJA-responsive element
OF05094-RA	CGTCA	239	MeJA-responsive element
OF01795-RA	CCTTTTG	560	gibberellin-responsive element
OF01795-RA	CCCCCG	1137	enhancer-like element involved in anoxic specific inducibility
OF01795-RA	GCCACT	280	meristem expression regulatory element
OF05709-RA	CGTCA	259	MeJA-responsive element
OF07141-RA	CGTCA	554	MeJA-responsive element
OF09010-RA	CGTCA	1335	MeJA-responsive element
OF01795-RA	TCTGTTG	1042	gibberellin-responsive element
OF01795-RA	ATAGATAA	1538	light responsive element
OF01795-RA	ATAGATAA	1769	light responsive element
OF01795-RA	CAACGG	1189	MYBHv1 binding site
OF01795-RA	ACGTG	1600	salicylic acid responsive element
OF02341-RA	GGTTAA	1894	light responsive element
OF12274-RA	CGTCA	131	MeJA-responsive element
OF02341-RA	CAACTG	1985	MYBHv1 binding site
OF02341-RA	TTACTTAA	1936	light responsive element
OF12274-RA	CGTCA	429	MeJA-responsive element
OF05094-RA	CCTTTTG	1461	gibberellin-responsive element
OF05094-RA	TCAGAAGAGG	1435	salicylic acid responsive element
OF05094-RA	GATAGGA	542	light responsive element
OF05094-RA	GATAGGG	1581	light responsive element
OF05094-RA	AAGATAAGATT	1859	light responsive element
OF12274-RA	CGTCA	1043	MeJA-responsive element
OF05094-RA	AAACCA	1221	anaerobic induction element
OF05094-RA	AAACCA	1319	anaerobic induction element
OF05094-RA	AAACCA	1655	anaerobic induction element
OF05094-RA	AAACCA	1692	anaerobic induction element
OF05094-RA	AAACCA	1962	anaerobic induction element
OF05094-RA	GGTTAA	1878	light responsive element
OF05094-RA	AACGAC	528	auxin-responsive element
OF05094-RA	CCGAAA	364	low-temperature responsive element
OF05094-RA	CACGAC	1009	light responsive element
OF05094-RA	CACGTG	1306	light responsive element
OF05094-RA	CACGTG	1306	salicylic acid responsive element
OF05094-RA	ACGTG	1307	salicylic acid responsive element
OF05094-RA	CACGTG	1306	light responsive element
OF05094-RA	GTTGACGTGA	298	zein metabolism regulatory element
OF05094-RA	GCCACT	1593	meristem expression regulatory element
OF05094-RA	TCTGTTG	1121	gibberellin-responsive element
OF13500-RA	CGTCA	1111	MeJA-responsive element
OF05709-RA	GACACGTGGC	306	salicylic acid responsive element
OF05709-RA	ACGTG	1872	salicylic acid responsive element
OF05709-RA	ATCCCACCTAC	1511	light responsive element
OF05709-RA	CACGTT	1871	light responsive element
OF05709-RA	TCTCCCT	976	light responsive element
OF13500-RA	CGTCA	1224	MeJA-responsive element
OF05709-RA	GGTCCAT	138	auxin-responsive element
OF05709-RA	GCCACT	391	meristem expression regulatory element
OF05709-RA	CCTTTTG	1524	gibberellin-responsive element
OF05709-RA	AGAAACAA	1503	light responsive element
OF14278-RA	CGTCA	1649	MeJA-responsive element
OF05709-RA	CCATCTTTTT	1473	salicylic acid responsive element
OF05709-RA	AAGATAAGATT	694	light responsive element
OF05709-RA	CCGAAA	1315	low-temperature responsive element
OF05709-RA	CCGAAA	1995	low-temperature responsive element
OF05709-RA	AAACCA	439	anaerobic induction element
OF05709-RA	AAACCA	1123	anaerobic induction element
OF05709-RA	AACGAC	1074	auxin-responsive element
OF05709-RA	AACGAC	1301	auxin-responsive element
OF05709-RA	CACGAC	917	light responsive element
OF07141-RA	cCATATCCAAT	1719	light responsive element
OF14282-RA	CGTCA	954	MeJA-responsive element
OF07141-RA	TCTGTTG	1997	gibberellin-responsive element
OF07141-RA	GATGATGTGG	1307	zein metabolism regulatory element
OF07141-RA	ATTAAT	107	light responsive element
OF07141-RA	TCTTAC	1242	light responsive element
OF07141-RA	TCTTAC	1568	light responsive element
OF07141-RA	CAACGG	52	MYBHv1 binding site
OF07141-RA	ATTCTCTAAC	896	defense and stress responsive
OF07141-RA	ATTCTCTAAC	1783	defense and stress responsive
OF07141-RA	AAACCA	145	anaerobic induction element
OF07141-RA	AAACCA	850	anaerobic induction element
OF07141-RA	AAACCA	1823	anaerobic induction element
OF14282-RA	CGTCA	1313	MeJA-responsive element
OF07141-RA	AAGGATAAGG	710	light responsive element
OF14335-RA	CGTCA	1686	MeJA-responsive element
OF09010-RA	CCCCCG	259	enhancer-like element involved in anoxic specific inducibility
OF09010-RA	CCTTTTG	453	gibberellin-responsive element
OF09010-RA	TACGTG	1258	light responsive element
OF09010-RA	TACGTG	1589	light responsive element
OF09010-RA	AAACCA	1417	anaerobic induction element
OF09010-RA	AAACCA	1690	anaerobic induction element
OF09010-RA	AAACCA	1707	anaerobic induction element
OF09010-RA	AAACCA	1812	anaerobic induction element
OF09010-RA	AAACCA	1913	anaerobic induction element
OF09010-RA	AAACCA	1962	anaerobic induction element
OF09010-RA	AACGAC	1974	auxin-responsive element
OF09010-RA	CCGAAA	1511	low-temperature responsive element
OF09010-RA	CAACGG	1162	MYBHv1 binding site
OF09010-RA	ACGTG	1258	salicylic acid responsive element
OF09010-RA	ACGTG	1590	salicylic acid responsive element
OF09010-RA	GATGA(C/T)(A/G)TG(A/G)	1644	zein metabolism regulatory element
OF09010-RA	TCTCCCT	200	light responsive element
OF14335-RA	CGTCA	1894	MeJA-responsive element
OF09010-RA	ATTAAT	267	light responsive element
OF09010-RA	ATTAAT	1195	light responsive element
OF09049-RA	TCTTAC	888	light responsive element
OF09049-RA	ATTAAT	170	light responsive element
OF09049-RA	ATTAAT	687	light responsive element
OF09049-RA	AGAAACTT	499	light responsive element
OF09049-RA	AGAAACTT	1614	light responsive element
OF09049-RA	TCAGAAGAGG	248	salicylic acid responsive element
OF09049-RA	CCATCTTTTT	1971	salicylic acid responsive element
OF09049-RA	GTTTTCTTAC	1671	defense and stress responsive
OF09049-RA	AACGAC	1893	auxin-responsive element
OF09049-RA	GGTTAA	1074	light responsive element
OF09049-RA	AAACCA	1414	anaerobic induction element
OF09049-RA	CAACTG	1856	MYBHv1 binding site
OF09049-RA	CACGAC	640	light responsive element
OF12274-RA	AAACCA	558	anaerobic induction element
OF12274-RA	AAACCA	1968	anaerobic induction element
OF12274-RA	GGTTAA	543	light responsive element
OF12274-RA	GGTTAAT	994	light responsive element
OF12274-RA	GGTTAAT	1004	light responsive element
OF12274-RA	GGTTAA	1005	light responsive element
OF12274-RA	GGTTAAT	1080	light responsive element
OF15166-RA	CGTCA	614	MeJA-responsive element
OF15400-RA	CGTCA	1855	MeJA-responsive element
OF18244-RA	CGTCA	523	MeJA-responsive element
OF12274-RA	AAGGATAAGG	264	light responsive element
OF12274-RA	AAGGATAAGG	1660	light responsive element
OF12274-RA	TTACTTAA	1878	light responsive element
OF12274-RA	CCTTTTG	44	gibberellin-responsive element
OF12274-RA	AGAAACTT	953	light responsive element
OF12274-RA	AGAAACTT	1666	light responsive element
OF12274-RA	gGATAAGGTG	262	light responsive element
OF12274-RA	GTATAAGGCC	1385	light responsive element
OF18244-RA	CGTCA	699	MeJA-responsive element
OF18244-RA	CGTCA	1612	MeJA-responsive element
OF20357-RA	CGTCA	1244	MeJA-responsive element
OF12274-RA	TCTCCCT	1052	light responsive element
OF12274-RA	ATTAAT	1278	light responsive element
OF12274-RA	ATTAAT	1282	light responsive element
OF12274-RA	CACGTT	1871	light responsive element
OF12274-RA	ACGTG	1871	salicylic acid responsive element
OF12274-RA	CAACGG	1728	MYBHv1 binding site
OF12274-RA	ATCCCACCTAC	1580	light responsive element
OF13500-RA	TCTTAC	1352	light responsive element
OF13500-RA	ACGTG	1391	salicylic acid responsive element
OF13500-RA	CACGTG	1729	salicylic acid responsive element
OF13500-RA	ACGTG	1730	salicylic acid responsive element
OF13500-RA	GGGCGG	1591	light responsive element
OF13500-RA	TATCCCA	125	gibberellin-responsive element
OF13500-RA	CACGTT	1390	light responsive element
OF13500-RA	CACGTG	1729	light responsive element
OF13500-RA	AATCTAATCC	1889	light responsive element
OF13500-RA	ccttatcct	1098	light responsive element
OF20735-RA	CGTCA	1590	MeJA-responsive element
OF21754-RA	CGTCA	1189	MeJA-responsive element
OF13500-RA	TCTGTTG	776	gibberellin-responsive element
OF13500-RA	CCCCCG	1794	enhancer-like element involved in anoxic specific inducibility
OF22918-RA	CGTCA	1166	MeJA-responsive element
OF22918-RA	CGTCA	1206	MeJA-responsive element
OF13500-RA	CCATCTTTTT	1925	salicylic acid responsive element
OF13500-RA	AAGGATAAGG	1097	light responsive element
OF13500-RA	CCGAAA	1075	low-temperature responsive element
OF13500-RA	AAACCA	1863	anaerobic induction element
OF13500-RA	GGTTAAT	540	light responsive element
OF13500-RA	GGTTAA	1265	light responsive element
OF13500-RA	CAACTG	1708	MYBHv1 binding site
OF13500-RA	CACGTG	1729	light responsive element
OF14278-RA	AAACCA	1889	anaerobic induction element
OF14278-RA	GGTTAA	1620	light responsive element
OF14278-RA	CCGAAA	601	low-temperature responsive element
OF14278-RA	CCGAAA	1411	low-temperature responsive element
OF14278-RA	CACGTC	110	light responsive element
OF14278-RA	TACGTG	558	light responsive element
OF14278-RA	CACGAC	1329	light responsive element
OF14278-RA	AGAAACTT	1523	light responsive element
OF14278-RA	CCTTTTG	1586	gibberellin-responsive element
OF14278-RA	CCTTTTG	2008	gibberellin-responsive element
OF14278-RA	GATAGGA	326	light responsive element
OF14278-RA	TCAGAAGAGG	1731	salicylic acid responsive element
OF22918-RA	CGTCA	1255	MeJA-responsive element
OF14278-RA	ATTAAT	1535	light responsive element
OF14278-RA	GCCACT	276	meristem expression regulatory element
OF14278-RA	GCCACT	702	meristem expression regulatory element
OF24604-RA	CGTCA	1805	MeJA-responsive element
OF14278-RA	TCTTAC	639	light responsive element
OF14278-RA	ACGTG	110	salicylic acid responsive element
OF14278-RA	ACGTG	559	salicylic acid responsive element
OF14279-RA	CAACTG	134	MYBHv1 binding site
OF14279-RA	CAACTG	563	MYBHv1 binding site
OF14279-RA	CAACTG	1144	MYBHv1 binding site
OF14279-RA	CAACTG	1637	MYBHv1 binding site
OF14279-RA	CACGAC	235	light responsive element
OF14279-RA	CACGAC	1250	light responsive element
OF14279-RA	AAACCA	287	anaerobic induction element
OF14279-RA	AAACCA	994	anaerobic induction element
OF14279-RA	AAACCA	1481	anaerobic induction element
OF14279-RA	CCGAAA	888	low-temperature responsive element
OF14279-RA	CCGAAA	1495	low-temperature responsive element
OF14279-RA	GCCACT	529	meristem expression regulatory element
OF14279-RA	GCCACT	1178	meristem expression regulatory element
OF14279-RA	TCTCCCT	733	light responsive element
OF14279-RA	TCTCCCT	973	light responsive element
OF14282-RA	TCTTAC	53	light responsive element
OF14282-RA	TCTTAC	912	light responsive element
OF14282-RA	ACGTG	262	salicylic acid responsive element
OF14282-RA	GCCACT	116	meristem expression regulatory element
OF14282-RA	GGTCCAT	174	auxin-responsive element
OF26137-RA	CGTCA	1959	MeJA-responsive element
OF00399-RA	TGACG	1968	MeJA-responsiveness element
OF14282-RA	TCAGAAGAGG	1036	salicylic acid responsive element
OF01686-RA	TGACG	1153	MeJA-responsiveness element
OF01795-RA	TGACG	180	MeJA-responsiveness element
OF14282-RA	AGAAACTT	827	light responsive element
OF14282-RA	AGAAACTT	1476	light responsive element
OF14282-RA	CACGTC	261	light responsive element
OF14282-RA	CACGAC	574	light responsive element
OF14282-RA	CAACTG	1622	MYBHv1 binding site
OF14282-RA	GGTTAA	925	light responsive element
OF14282-RA	GGTTAA	1529	light responsive element
OF14282-RA	AACGAC	1406	auxin-responsive element
OF14282-RA	CCGAAA	715	low-temperature responsive element
OF14282-RA	CCGAAA	1639	low-temperature responsive element
OF14335-RA	AATTATTTTTTATT	1223	light responsive element
OF14335-RA	CAACGG	1559	MYBHv1 binding site
OF14335-RA	TCTTAC	65	light responsive element
OF14335-RA	TCTTAC	1648	light responsive element
OF14335-RA	GCCACT	555	meristem expression regulatory element
OF14335-RA	TCTCCCT	1057	light responsive element
OF01795-RA	TGACG	886	MeJA-responsiveness element
OF01795-RA	TGACG	1902	MeJA-responsiveness element
OF14335-RA	CCATCTTTTT	349	salicylic acid responsive element
OF14335-RA	CCATCTTTTT	370	salicylic acid responsive element
OF02341-RA	TGACG	1553	MeJA-responsiveness element
OF05094-RA	TGACG	239	MeJA-responsiveness element
OF14335-RA	CCTTTTG	1442	gibberellin-responsive element
OF14335-RA	CCTTTTG	2005	gibberellin-responsive element
OF14335-RA	CACGAC	938	light responsive element
OF14335-RA	AAACCA	1022	anaerobic induction element
OF14335-RA	AAACCA	1938	anaerobic induction element
OF14335-RA	GGTTAA	1437	light responsive element
OF14335-RA	GGTTAA	1533	light responsive element
OF14335-RA	GTTTTCTTAC	1513	defense and stress responsive
OF14335-RA	CCGAAA	983	low-temperature responsive element
OF14335-RA	CCGAAA	1353	low-temperature responsive element
OF14335-RA	CCGAAA	1367	low-temperature responsive element
OF14335-RA	CCGAAA	1735	low-temperature responsive element
OF14335-RA	CCGAAA	1824	low-temperature responsive element
OF14335-RA	CCGAAA	1865	low-temperature responsive element
OF14461-RA	TCTCCCT	1631	light responsive element
OF14461-RA	TCTGTTG	1959	gibberellin-responsive element
OF14461-RA	GCCACT	558	meristem expression regulatory element
OF14461-RA	CAATCAAAACCT	1796	light responsive element
OF14461-RA	GGGCGG	538	light responsive element
OF14461-RA	CAACGG	580	MYBHv1 binding site
OF14461-RA	TATCCCA	606	gibberellin-responsive element
OF14461-RA	CAACTG	1445	MYBHv1 binding site
OF14461-RA	CAACTG	1459	MYBHv1 binding site
OF14461-RA	AAACCA	49	anaerobic induction element
OF14461-RA	AAACCA	858	anaerobic induction element
OF14461-RA	AAACCA	1614	anaerobic induction element
OF14461-RA	ATTCTCTAAC	126	defense and stress responsive
OF14461-RA	GATAGGA	1715	light responsive element
OF14461-RA	GATAGGA	1910	light responsive element
OF14461-RA	TAAGAGAGGAA	1907	light responsive element
OF14461-RA	CCTTTTG	740	gibberellin-responsive element
OF15166-RA	CCATCTTTTT	808	salicylic acid responsive element
OF15166-RA	AAGGATAAGG	802	light responsive element
OF15166-RA	AAGGATAAGG	858	light responsive element
OF05709-RA	TGACG	259	MeJA-responsiveness element
OF15166-RA	CCTTATCCA	802	light responsive element
OF15166-RA	CCTTTTG	1570	gibberellin-responsive element
OF15166-RA	CCTTTTG	1686	gibberellin-responsive element
OF15166-RA	TACGTG	267	light responsive element
OF15166-RA	CAACTG	781	MYBHv1 binding site
OF15166-RA	ATTCTCTAAC	953	defense and stress responsive
OF15166-RA	GGTTAAT	1865	light responsive element
OF15166-RA	GGTTAA	1866	light responsive element
OF15166-RA	AAACCA	515	anaerobic induction element
OF15166-RA	AAACCA	1933	anaerobic induction element
OF15166-RA	CACGTT	1793	light responsive element
OF15166-RA	ATAGATAA	703	light responsive element
OF15166-RA	TCTTAC	1373	light responsive element
OF15166-RA	ACGTG	267	salicylic acid responsive element
OF15166-RA	TACGGTC	1169	salicylic acid responsive element
OF15166-RA	ACGTG	1794	salicylic acid responsive element
OF15166-RA	GATGA(C/T)(A/G)TG(A/G)	247	zein metabolism regulatory element
OF15166-RA	GCCACT	1814	meristem expression regulatory element
OF15166-RA	gGATAAGGTG	800	light responsive element
OF15166-RA	CAAATGAA(A/G)A	398	light responsive element
OF15166-RA	TCTGTTG	1348	gibberellin-responsive element
OF07141-RA	TGACG	554	MeJA-responsiveness element
OF15166-RA	GGTCCAT	891	auxin-responsive element
OF15166-RA	GGTCCAT	1091	auxin-responsive element
OF15400-RA	TGGTAATAA	728	light responsive element
OF15400-RA	CATCGTGTGGC	509	light responsive element
OF15400-RA	CAACTG	1280	MYBHv1 binding site
OF15400-RA	CAACTG	1898	MYBHv1 binding site
OF15400-RA	CCGAAA	1246	low-temperature responsive element
OF15400-RA	AAACCA	21	anaerobic induction element
OF15400-RA	AAACCA	365	anaerobic induction element
OF15400-RA	AAACCA	560	anaerobic induction element
OF15400-RA	AAACCA	1157	anaerobic induction element
OF15400-RA	AAACCA	1272	anaerobic induction element
OF15400-RA	AAACCA	1646	anaerobic induction element
OF15400-RA	AAACCA	1659	anaerobic induction element
OF09010-RA	TGACG	1335	MeJA-responsiveness element
OF15400-RA	GATAGGA	662	light responsive element
OF15400-RA	AAGATAAGATT	1308	light responsive element
OF15400-RA	AAGGATAAGG	1929	light responsive element
OF15400-RA	AGAAACAA	1346	light responsive element
OF15400-RA	CCCCCG	44	enhancer-like element involved in anoxic specific inducibility
OF15400-RA	CCCCCG	761	enhancer-like element involved in anoxic specific inducibility
OF15400-RA	CTTTATCA	1738	light responsive element
OF15400-RA	TCTCCCT	1021	light responsive element
OF15400-RA	TCTCCCT	1198	light responsive element
OF12274-RA	TGACG	131	MeJA-responsiveness element
OF15400-RA	cGATAAGGCG	1858	light responsive element
OF15400-RA	GCCACT	497	meristem expression regulatory element
OF15400-RA	GATGATGTGG	1596	zein metabolism regulatory element
OF15400-RA	CACGTT	161	light responsive element
OF15400-RA	ACGTG	162	salicylic acid responsive element
OF15400-RA	CAACGG	435	MYBHv1 binding site
OF18244-RA	CACGTC	697	light responsive element
OF18244-RA	TACGTG	1124	light responsive element
OF18244-RA	AACGAC	622	auxin-responsive element
OF18244-RA	AACGAC	1079	auxin-responsive element
OF18244-RA	AACGAC	1107	auxin-responsive element
OF18244-RA	AAACCA	933	anaerobic induction element
OF18244-RA	AAACCA	1273	anaerobic induction element
OF18244-RA	AAACCA	1373	anaerobic induction element
OF18244-RA	AAACCA	1486	anaerobic induction element
OF18244-RA	GTTTTCTTAC	629	defense and stress responsive
OF18244-RA	CCGAAA	617	low-temperature responsive element
OF18244-RA	CCGAAA	859	low-temperature responsive element
OF18244-RA	CCGAAA	1174	low-temperature responsive element
OF18244-RA	CCGAAA	1448	low-temperature responsive element
OF18244-RA	CCGAAA	1619	low-temperature responsive element
OF18244-RA	GATAGGA	1401	light responsive element
OF12274-RA	TGACG	429	MeJA-responsiveness element
OF12274-RA	TGACG	1043	MeJA-responsiveness element
OF13500-RA	TGACG	1111	MeJA-responsiveness element
OF13500-RA	TGACG	1224	MeJA-responsiveness element
OF14278-RA	TGACG	1649	MeJA-responsiveness element
OF14282-RA	TGACG	954	MeJA-responsiveness element
OF18244-RA	TCTGTTG	1439	gibberellin-responsive element
OF18244-RA	CAAATGAA(A/G)A	1978	light responsive element
OF18244-RA	GTATAAGGCC	229	light responsive element
OF18244-RA	CAACGG	757	MYBHv1 binding site
OF18244-RA	ACGTG	697	salicylic acid responsive element
OF18244-RA	ACGTG	1124	salicylic acid responsive element
OF18244-RA	TCTTAC	1842	light responsive element
OF20357-RA	GATGACATGG	1166	zein metabolism regulatory element
OF20357-RA	GCCACT	1202	meristem expression regulatory element
OF20357-RA	TCTGTTG	216	gibberellin-responsive element
OF14282-RA	TGACG	1313	MeJA-responsiveness element
OF20357-RA	GACACGTATG	943	light responsive element
OF20357-RA	CACGTT	184	light responsive element
OF20357-RA	CAACGG	1555	MYBHv1 binding site
OF20357-RA	ACGTG	184	salicylic acid responsive element
OF20357-RA	TACGTGTC	945	salicylic acid responsive element
OF20357-RA	ACGTG	946	salicylic acid responsive element
OF20357-RA	ACGTG	1446	salicylic acid responsive element
OF20357-RA	TACGTG	945	light responsive element
OF20357-RA	CACGTC	1446	light responsive element
OF20357-RA	CAACTG	1762	MYBHv1 binding site
OF20357-RA	AAACCA	1697	anaerobic induction element
OF20357-RA	AAACCA	1875	anaerobic induction element
OF14335-RA	TGACG	1686	MeJA-responsiveness element
OF20735-RA	GACACGTATG	222	light responsive element
OF20735-RA	GGTCCAT	908	auxin-responsive element
OF14335-RA	TGACG	1894	MeJA-responsiveness element
OF20735-RA	CACGTG	224	light responsive element
OF20735-RA	CACGTT	515	light responsive element
OF20735-RA	CACGTG	1096	light responsive element
OF20735-RA	CAACGG	1501	MYBHv1 binding site
OF20735-RA	CAACGG	1722	MYBHv1 binding site
OF20735-RA	CGCACGTGTC	222	salicylic acid responsive element
OF20735-RA	CACGTG	224	salicylic acid responsive element
OF20735-RA	ACGTG	225	salicylic acid responsive element
OF20735-RA	ACGTG	516	salicylic acid responsive element
OF20735-RA	GCCGCGTGGC	1094	salicylic acid responsive element
OF20735-RA	CACGTG	1096	salicylic acid responsive element
OF20735-RA	ACGTG	1097	salicylic acid responsive element
OF20735-RA	CGTACGTGCA	1337	salicylic acid responsive element
OF20735-RA	ACGTG	1340	salicylic acid responsive element
OF20735-RA	ACACGTGT	223	light responsive element
OF20735-RA	CACGTG	224	light responsive element
OF20735-RA	TCCACGTGGCATT	1091	light responsive element
OF20735-RA	tgACACGTGGCA	1093	light responsive element
OF20735-RA	GCCACGTGGA	1094	light responsive element
OF20735-RA	CACGTG	1096	light responsive element
OF20735-RA	TACGTG	1339	light responsive element
OF20735-RA	CCACGTGGC	1094	light responsive element
OF20735-RA	CCACGTGGC	1095	light responsive element
OF20735-RA	AACGAC	1369	auxin-responsive element
OF20735-RA	AAACCA	1278	anaerobic induction element
OF20735-RA	GGTTAA	893	light responsive element
OF20735-RA	GGTTAA	1194	light responsive element
OF20735-RA	GGTTAA	1309	light responsive element
OF20735-RA	CCGAAA	1670	low-temperature responsive element
OF15166-RA	TGACG	614	MeJA-responsiveness element
OF20735-RA	TTACTTAA	883	light responsive element
OF20735-RA	TTACTTAA	931	light responsive element
OF20735-RA	CCTTTTG	98	gibberellin-responsive element
OF21754-RA	CAACTG	236	MYBHv1 binding site
OF21754-RA	CAACTG	613	MYBHv1 binding site
OF21754-RA	CAACTG	1734	MYBHv1 binding site
OF21754-RA	CACGTG	90	light responsive element
OF21754-RA	CACGTG	466	light responsive element
OF21754-RA	CACGTC	1170	light responsive element
OF21754-RA	CACGTC	1190	light responsive element
OF21754-RA	GCCACGTGGA	1583	light responsive element
OF21754-RA	CACGTG	1585	light responsive element
OF21754-RA	CCACGTGGC	1584	light responsive element
OF21754-RA	ATTCTCTAAC	126	defense and stress responsive
OF21754-RA	AAACCA	120	anaerobic induction element
OF21754-RA	AAACCA	495	anaerobic induction element
OF21754-RA	AAACCA	596	anaerobic induction element
OF21754-RA	AAACCA	1595	anaerobic induction element
OF21754-RA	GGTTAA	451	light responsive element
OF21754-RA	GGTTAA	1867	light responsive element
OF21754-RA	CCATCTTTTT	647	salicylic acid responsive element
OF21754-RA	CCATCTTTTT	828	salicylic acid responsive element
OF15400-RA	TGACG	1855	MeJA-responsiveness element
OF21754-RA	CTTTATCA	695	light responsive element
OF21754-RA	GCCACT	1254	meristem expression regulatory element
OF21754-RA	GATGA(C/T)(A/G)TG(A/G)	844	zein metabolism regulatory element
OF21754-RA	GATGATGTGG	1021	zein metabolism regulatory element
OF21754-RA	GTTGACGTGA	1187	zein metabolism regulatory element
OF21754-RA	GATGATGTGG	1301	zein metabolism regulatory element
OF18244-RA	TGACG	523	MeJA-responsiveness element
OF21754-RA	CAAATGAA(A/G)A	1203	light responsive element
OF21754-RA	CACGTG	90	light responsive element
OF21754-RA	CACGTG	466	light responsive element
OF21754-RA	CACGTG	1585	light responsive element
OF21754-RA	CAACGG	1566	MYBHv1 binding site
OF21754-RA	CACGTG	90	salicylic acid responsive element
OF21754-RA	ACGTG	91	salicylic acid responsive element
OF21754-RA	GCAACGTGTC	163	salicylic acid responsive element
OF21754-RA	CACGTG	466	salicylic acid responsive element
OF21754-RA	ACGTG	467	salicylic acid responsive element
OF21754-RA	ACGTG	1171	salicylic acid responsive element
OF21754-RA	ACGTG	1191	salicylic acid responsive element
OF21754-RA	CACGTG	1585	salicylic acid responsive element
OF21754-RA	ACGTG	1586	salicylic acid responsive element
OF21754-RA	TCTTAC	821	light responsive element
OF21754-RA	TCTTAC	877	light responsive element
OF21754-RA	TCTTAC	1033	light responsive element
OF21754-RA	TCTTAC	1350	light responsive element
OF22918-RA	TCACTTGA	367	light responsive element
OF18244-RA	TGACG	699	MeJA-responsiveness element
OF18244-RA	TGACG	1612	MeJA-responsiveness element
OF20357-RA	TGACG	1244	MeJA-responsiveness element
OF22918-RA	TCAGAAGAGG	1569	salicylic acid responsive element
OF22918-RA	GATAGGA	1026	light responsive element
OF22918-RA	CCGAAA	821	low-temperature responsive element
OF22918-RA	CCGAAA	1652	low-temperature responsive element
OF22918-RA	GTTTTCTTAC	1150	defense and stress responsive
OF22918-RA	AAACCA	1129	anaerobic induction element
OF22918-RA	AAACCA	1148	anaerobic induction element
OF22918-RA	AACGAC	952	auxin-responsive element
OF22918-RA	AACGAC	1291	auxin-responsive element
OF22918-RA	TACGTG	610	light responsive element
OF22918-RA	CCACGTAA	1004	light responsive element
OF22918-RA	TACGTG	1005	light responsive element
OF22918-RA	ACGTG	611	salicylic acid responsive element
OF22918-RA	ACGTG	707	salicylic acid responsive element
OF22918-RA	ACGTG	1005	salicylic acid responsive element
OF22918-RA	GGGCGG	382	light responsive element
OF22918-RA	CAACGG	694	MYBHv1 binding site
OF22918-RA	ATAGATAA	1876	light responsive element
OF22918-RA	AAATTTCCT	200	wound-responsive element
OF22918-RA	CACGTT	707	light responsive element
OF22918-RA	ATTAAT	578	light responsive element
OF22918-RA	TCTGTTG	1017	gibberellin-responsive element
OF22918-RA	TCTGTTG	1135	gibberellin-responsive element
OF20735-RA	TGACG	1590	MeJA-responsiveness element
OF21754-RA	TGACG	1189	MeJA-responsiveness element
OF22918-RA	TGACG	1166	MeJA-responsiveness element
OF22918-RA	GCCACT	798	meristem expression regulatory element
OF24604-RA	GGTCCAT	285	auxin-responsive element
OF22918-RA	TGACG	1206	MeJA-responsiveness element
OF24604-RA	AGATAAGG	1953	light responsive element
OF24604-RA	CACGTT	879	light responsive element
OF24604-RA	ACGTG	879	salicylic acid responsive element
OF24604-RA	TCTTAC	1958	light responsive element
OF24604-RA	GCCACGTGGA	1355	light responsive element
OF24604-RA	CAACTG	1888	MYBHv1 binding site
OF24604-RA	AAACCA	1552	anaerobic induction element
OF24604-RA	AAACCA	1920	anaerobic induction element
OF24604-RA	GGTTAA	778	light responsive element
OF24604-RA	AACGAC	1972	auxin-responsive element
OF24604-RA	GTTTTCTTAC	1546	defense and stress responsive
OF24604-RA	CCATCTTTTT	617	salicylic acid responsive element
OF24604-RA	CCATCTTTTT	770	salicylic acid responsive element
OF22918-RA	TGACG	1255	MeJA-responsiveness element
OF24604-RA	CCTTTTG	525	gibberellin-responsive element
OF24604-RA	CCTTTTG	725	gibberellin-responsive element
OF24604-RA	CCTTTTG	1872	gibberellin-responsive element
OF26137-RA	TCTTAC	291	light responsive element
OF26137-RA	TCTTAC	528	light responsive element
OF26137-RA	TATCCCA	133	gibberellin-responsive element
OF26137-RA	TCTGTTG	867	gibberellin-responsive element
OF26137-RA	TCTCCCT	1527	light responsive element
OF24604-RA	TGACG	1805	MeJA-responsiveness element
OF26137-RA	TGACG	1959	MeJA-responsiveness element
OF26137-RA	TCAGAAGAGG	191	salicylic acid responsive element
OF26137-RA	TCAGAAGAGG	1225	salicylic acid responsive element
OF26137-RA	CCATCTTTTT	1502	salicylic acid responsive element
OF26137-RA	AAGGATAAGG	1762	light responsive element
OF26137-RA	CCTTTTG	1648	gibberellin-responsive element
OF26137-RA	CCCCCG	1805	enhancer-like element involved in anoxic specific inducibility
OF26137-RA	CCCCCG	1820	enhancer-like element involved in anoxic specific inducibility
OF26137-RA	AGAAACAA	1246	light responsive element
OF26137-RA	CACGAC	1696	light responsive element
OF26137-RA	CCGAAA	1823	low-temperature responsive element
OF26137-RA	GGTTAA	1375	light responsive element
OF26137-RA	AAACCA	21	anaerobic induction element
OF26137-RA	AAACCA	166	anaerobic induction element
OF26137-RA	AAACCA	920	anaerobic induction element
OF26137-RA	AAACCA	1585	anaerobic induction element
OF26137-RA	AACGAC	1572	auxin-responsive element
OF09010-RA	GGATTTTACAGT	764	phytochrome down-regulation expression element
